# Supplementary material for: Large Language Models for Multidisciplinary Tumor Board Decision-Making in Primary Liver Tumors: A Retrospective Single-Center Study
Source: Cancers (Basel). 2026 Jul 7;18(13):2175. doi: 10.3390/cancers18132175 (PMC13359904; doi:10.3390/cancers18132175)
Supplement: Supplementary file 1 [file cancers-18-02175-s001.zip]

Archive with 1 entries (1 files):
- cancers-4399573-supplementary.pdf
